# Supplementary material for: C1q and Tumor Necrosis Factor Related Protein 9 Protects from Diabetic Cardiomyopathy by Alleviating Cardiac Insulin Resistance and Inflammation
Source: Cells. 2023 Jan 29;12(3):443. doi: 10.3390/cells12030443 (PMC9914367; doi:10.3390/cells12030443)
Supplement: Supplementary file 1 [file cells-12-00443-s001.zip]

Archive with 1 entries (1 files):
- cells-2132789-supplementary.pdf
